# Supplementary material for: Comparison of Invasive Blood Pressure Measurements from the Caudal Ventral Artery and the Femoral Artery in Male Adult SD and Wistar Rats
Source: PLoS One. 2013 Apr 5;8(4):e60625. doi: 10.1371/journal.pone.0060625 (PMC3618036; doi:10.1371/journal.pone.0060625)
Supplement: Figure S1 — The overall agreement analysis and the agreement analysis between the MAP values obtained from FA and CVA at T0 before bloodletting (baseline). A, B, The overall agreement analysis of the total 1080 pairs of simultaneous MAP values. C, D, The agreement analysis of the 40 pairs of simultaneous MAP values at T0 before bloodletting. A, C, Scatter diagram and correlation coefficient (r) of MAP values measured at the FA and the CVA simultaneously. B, D, Brand - Altman plot of MAP values measured at the FA and the CVA simultaneously. The gradients of simultaneous MAP measurements with FA and CVA are drawn against the mean of MAPFA and MAPCVA, ignoring the repeated nature of the data. The zero line is shown as a dotted line. The mean gradient line is shown as a solid line. The dashed lines represent the upper and the lower limits of the 95% CI of each mean gradient. They do not exceed the a priori criteria of 15 mm Hg. The small gradients and the narrow 95% limit of agreement suggest the interchangeability of both measurements. (ZIP) [file pone.0060625.s001.zip]

Archive with 1 entries (1 files):
- PONE-D-13-00921-Figure S1.tif.tif
